# Supplementary material for: Demographic Disparities in AI-Generated Versus Search-Engine-Sourced Images of Ophthalmologists: A Cross-Sectional Analysis
Source: Vision (Basel). 2026 Feb 10;10(1):10. doi: 10.3390/vision10010010 (PMC12921965; doi:10.3390/vision10010010)
Supplement: Supplementary file 1 [file vision-10-00010-s001.zip]

Archive with 1 entries (1 files):
- vision-4112415-supplementary.pdf
